# Supplementary material for: In pancreatic cancer patients, chemotherapy reshapes the gene expression profile and antigen receptor repertoire of T lymphocytes and enhances their effector response to tumor-associated antigens
Source: Front Immunol. 2024 Aug 8;15:1427424. doi: 10.3389/fimmu.2024.1427424 (PMC11339620; doi:10.3389/fimmu.2024.1427424)
Supplement: Supplementary file 3 [file Table_1.xlsx]

## Sheet: Foglio1
Supplementary table 1.
IL-12 and IL-17 levels (pg/ml) in supernatants of TAA-activated PBMC from 17 patients before and after CT (68 responses were described).
Pink squares indicate the increase of cytokine release, while blue squares indicate the decrease of cytokine release after chemotherapy (ACT) compared to before chemotherapy (BCT). The numbers represent the mean of the duplicates of the cytokine concentration. "na" refers to not available sample.
Only the cytokine concentration higher than the test sensitivity threshold value (> 2 pg/ml) was considered as a response.
		IL-12 (pg/ml)
	PDA patient	ENO1		FUBP1		K2C8		GAPDH
		BCT	ACT	BCT	ACT	BCT	ACT	BCT	ACT
	6	0	0	0	0.181321	0	0.181321	24.6914	4.2735
	7	0.0252758	0.228115	0.329362	0	0.278609	0	0.609011	0
	11	0.151755	0.153551	0.914474	0.613494	0.863315	0.717574	0.253103	1.00162
	16	0.0874918	0	0.173352	0	0.741274	1.31803	0.5708	0.964996
	20	0	0.144041	101.07	1.64175	1.51093	0.432527	0	11.172
	24	0	0	0.774001	0	26.3467	1.29196	0.0429133	9.52622
	29	0	0	0	0	1.41278	0	0	0.325628
	31	0.789885	0	5.72857	0	0	0	0	0
	32	0	0	0	0	0	0.10028	0	0.553105
	35	0	0.0292881	0.21081	0	0	3.53552	0	115.791
	37	0.316348	0	0	0	6.97246	1.10798	0	49.0226
	50	0	0	0	0	0	0	0	0
	51	0	0	0	0	1.147	0.761087	0	0.126103
	83	0	0	0	0	0	0	0	0
	85	0.0665178	0.489182	0.0664934	0.0886416	0.133048	0.577786	1.22848	0.57808
	143	na	na	na	na	na	na	na	na
	158	0	0	0	0	0	5.47244	0	1.51718
	184	0	0	0	11.7934	0	24.3709	0	342.748
	Increase	0/17 (0%)		1/17 (6%)		3/17 (18%)		5/17 (29%)		9/68 (13%)
	Decrease	0/17 (0%)		2/17 (12%)		2/17 (12%)		1/17 (6%)		5/68 (7%)
		IL-17 (pg/ml)
	PDA patient	ENO1		FUBP1		K2C8		GAPDH
		BCT	ACT	BCT	ACT	BCT	ACT	BCT	ACT
	6	0	0	0	0	0	12.213	0	2
	7	0.0442374	8.6616	0	0	0	0	0.932998	0
	11	0	0	0	0	0	0	0	0
	16	2.15716	0	0	2.2795	0	11.2323	0	1.1922
	20	1.43676	0.110645	0	30.1729	0	0	0	2.08941
	24	0	1.67628	0	6.43794	0	0	0.239325	0.891621
	29	0	0	0	0.205176	0	0	1.76066	0.241291
	31	0	0	0	0.936346	0	0	0	0
	32	0	21.7007	0	17.4766	0	0	2.00645	1.05454
	35	0	0	0	2	0	0	2.43143	0
	37	0	0	0	4.69921	0	0	0	0
	50	0.230556	0.329987	0.411567	0	2.65512	0	5.66883	0
	51	0	0	0.676547	0	0	0	0	1.40568
	83	0	0	0	0	0	0	0	0
	85	0	0	0	0	0	0	0	0
	143	na	na	na	na	na	na	na	na
	158	0	0	0	0	0	0	0	0
	184	0	0	0	9.41858	0	0.89406	0	0
	Increase	3/17 (18%)		7/17 (41%)		2/17 (12%)		2/17 (12%)		14/68 (21%)
	Decrease	1/17 (6%)		0/17 (0%)		1/17 (6%)		5/17 (29%)		6/68 (9%)
