# Supplementary material for: In pancreatic cancer patients, chemotherapy reshapes the gene expression profile and antigen receptor repertoire of T lymphocytes and enhances their effector response to tumor-associated antigens
Source: Front Immunol. 2024 Aug 8;15:1427424. doi: 10.3389/fimmu.2024.1427424 (PMC11339620; doi:10.3389/fimmu.2024.1427424)
Supplement: Supplementary file 4 [file Table_2.xlsx]

## Sheet: Foglio1
Supplementary Table 2.
List of detected V(D)J rearrangements and CDR3 regions of PDA patients’ T lymphocytes induced by ENO1 stimulation before and after CT.
The delta of frequencies of ENO1-dependent clones were reported (increase in red and decrease in green)
Bold indicates the statistically significant increase or decrease.
Clonotype	V(D)Jrearrangement	CDR3	32		163		186		10		99		117
			BCT	ACT	BCT	ACT	BCT	ACT	BCT	ACT	BCT	ACT	BCT	ACT
1	TRBV10-3*01 or TRBV10-3*02 or TRBV10-3*04_TRBJ1-2*01	AISESPGVYGYT											-0.0100334
2	TRBV10-3*01 or TRBV10-3*02 or TRBV10-3*04_TRBJ1-3*01	AIRQDLSGNTIY							0.00305131	0.000309599
		AIRQDLSGNTIY									0.0261055
3	TRBV11-1*01_TRBJ1-1*01	ASSLEHNEAF											0.0111111
4	TRBV11-1*01_TRBJ1-2*01	ASSLAGNGYT											0.0111111
5	TRBV11-2*01_TRBJ1-1*01	ASSLGENTEAF	0.00169336	0.000175162
6	TRBV11-2*01_TRBJ1-4*01	ASSLWSTNEKLF					-0.00166945	-0.000712744
7	TRBV11-2*01_TRBJ1-6*02	ASSSQLSGTPEGVYNSPLH	0.00118189	0.000697336
		ASSPRGSSYNSPLH											0.00864198
8	TRBV11-3*01 or TRBV11-3*02 or TRBV11-3*04_TRBJ1-1*01	ASSLDLTGNTEAF							0.00726772	0.0270754
		ASSLDLTGNTEAF									0.0522111
		ASSLDLTGNTEAF												-0.0576923
		ASSLDLTGHTEAF							9.43438e-05	0.00192461
		ASSLDPTGNTEAF									0.0185185
9	TRBV12-3*01 or TRBV12-4*01_TRBJ1-2*01	ASSPDSYGYT	-0.00012354	0.0012633
		ASSPYTYGYT	0.00458105	0.00131173
		ASSFGGASGYT							-5.76448e-05	0.0253165
10	TRBV12-3*01 or TRBV12-4*01_TRBJ2-5*01	ASSLAGGEETQY							-0.00177816
11	TRBV12-5*01_TRBJ1-2*01	ASGLVPGQTHGYT							-0.00051802	0.00440354
12	TRBV14*01 or TRBV14*02_TRBJ1-1*01	ASSPPLGFNTEAF										-0.00192582
		ASSQDYGRDTEAF									0.0185185
		ASSRERLTGNTEAF											0.00928197	-0.0288462
13	TRBV14*01 or TRBV14*02_TRBJ1-2*01	ASSPSGQGYGYT										-0.00157629
14	TRBV14*01 or TRBV14*02_TRBJ1-4*01	ASSPVNDDEKLF										-0.00219081
15	TRBV14*01 or TRBV14*02_TRBJ1-6*02	ASSQDSDWRGYGNSPLH												0.0441176
		ASSATGTIVPNSPLH											-0.0117057
16	TRBV15*02_TRBJ1-2*01	ATSRDIQGGGYT	0.00235324	6.62058e-07
17	TRBV15*02_TRBJ1-5*01	ATSRDPAGDQPQH												0.0294118
18	TRBV18*01_TRBJ1-1*01	ASSPERGRTEAF	0.00104781	-0.000173837
		ASSPRQGAGAATEAF				0.0165563
		ASSPAGTEAF											-0.0167224
		ASSPDMNTEAF											-0.0117057
		ASSPLGSKNTEAF											-0.0100334
		ASSPLAGTAEAF											-0.0100334
		ASSAGTANTEAF											-0.0100334
19	TRBV18*01_TRBJ1-2*01	ASSPGLSLYGYT	0.00195099	0.0017868
20	TRBV18*01_TRBJ1-6*02	ASSPGMDNSPLH											0.0111111
21	TRBV18*01_TRBJ2-2*01	ASSPAGTGELF			0.0476731
22	TRBV18*01_TRBJ2-3*01	ASSQRFTDTQY							-0.00243289	0.00137028
23	TRBV19*01_TRBJ1-1*01	ASSVGHTNTEAF							0.00139254	0.00459824
24	TRBV19*01_TRBJ1-2*01	ASSRNYGYT			-0.0195599
25	TRBV2*01 or TRBV2*02_TRBJ1-6*01	ASSSYGGSPLH			-0.0440098
26	TRBV20-1*01 or TRBV20-1*02_TRBJ1-1*01	SATGGTEAF			-0.0513447
		SAQPENTEAF												0.0294118
27	TRBV20-1*01 or TRBV20-1*02_TRBJ1-2*01	SAVREDGGYGYT			0.0431328
		SARDWDRRSGYT											0.00864198
28	TRBV20-1*04 or TRBV20-1*05 or TRBV20-1*06_TRBJ1-5*01	SARDPGTGNNQPQH			0.0431328
29	TRBV23-1*01_TRBJ1-5*01	ASSRPIQGVGQPQH				-0.0113879
30	TRBV25-1*01_TRBJ1-1*01	ASTKLTEAF				0.0187638
		ASSSDRVNTEAF				0.0114054
31	TRBV27*01_TRBJ1-1*01	ASSSTAAAEAF	0.00354379	0.00065487
32	TRBV27*01_TRBJ1-2*01	ASSLLPDPANYGYT	0.0185732	0.00484087
33	TRBV27*01_TRBJ1-3*01	ASSYRGGNTIY									0.0185185
34	TRBV27*01_TRBJ1-6*02	ASSLSFGRRYSNSPLH	0.00473811	0.00161296
		ASSFTYARDRNGSPLH							-0.014412	0.00931738
35	TRBV27*01_TRBJ2-7*01	ASSPTVAWEQY							-0.000510303	-0.00123927
36	TRBV28*01_TRBJ1-5*01	ASSFQGSGHNQPQH	0.00174797	1.32412e-06
37	TRBV28*01_TRBJ1-6*02	ASSPQDTRSYNSPLH											-0.0117057
38	TRBV29-1*01 or TRBV29-1*03_TRBJ1-1*01	SAKRQVNTEAF					0.000847562	-0.000290775
		SVDREQGEESTEAF					0.000958119	-0.000433955
		SVVGARRVAEAF			0.0283768
		SVSLNTEAF				0.013613
		SVQINTEAF				0.0121413
		SVPGPGQREAF				-0.0103203
		SVERGGRVNTEAF			0.0737798
		SVEEEENTEAF			0.0522134
		SLQGLSNTEAF				-0.00960854
		SGGEEEAF											-0.0100334
39	TRBV29-1*01 or TRBV29-1*03_TRBJ1-2*01	SVLTGTAGYT				0.00919794
		SAPYGGLFNYGYT				0.00956586
40	TRBV29-1*01 or TRBV29-1*03_TRBJ1-3*01	SAPSGNTIY					-0.00139738	-0.000889775
41	TRBV29-1*01 or TRBV29-1*03_TRBJ1-4*01	SVEYSATNEKLF				-0.0128114
42	TRBV29-1*01 or TRBV29-1*03_TRBJ1-5*01	SVAGQLDQPQH			0.0295119
		SVGLRGGNQPQH										-0.00114222
43	TRBV29-1*01 or TRBV29-1*03_TRBJ2-2*01	SVELGLSTGELF				-0.00925267
		SGRGPSGELF			-0.0268949
44	TRBV3-1*01_TRBJ1-1*01	ASSQMGRENTEAF										-0.00227535
		ASSQGGNTEAF										-0.00148948
		ASSQGRGYEAF												0.0294118
45	TRBV3-1*01_TRBJ1-4*01	ASSHRTGEKLF										-0.00253806
		ASSQSEKLF												0.0294118
46	TRBV3-1*01_TRBJ1-6*02	ASSQGLDNSPLH												-0.0288462
47	TRBV4-1*01 or TRBV4-1*02_TRBJ1-1*01	ASSQVNTEAF					0.000794567	0.000660811
48	TRBV4-1*01 or TRBV4-1*02_TRBJ1-5*01	ASSLYQSVDSMYSNQPQH					0.000910534	-0.000810931
49	TRBV4-2*01_TRBJ1-2*01	ASSQSQGEFDGYT				-0.00960854
50	TRBV5-1*01_TRBJ1-1*01	ASSLVRPHTEAF	0.0256593	0.00981113
		ASSRQGGEAF			-0.0342298
		ATKLQGSTEAF											-0.0100334
51	TRBV5-1*01_TRBJ2-2*01	ASSYKQGTGELF					0.000350298	-0.000587856
		ASSEGASNTGELF			0.0261067
52	TRBV5-4*01 or TRBV5-4*03_TRBJ1-1*01	ASSFRDTEAF										-0.00131358
53	TRBV6-1*01_TRBJ1-1*01	ASSEGGVVEAF	0.0162817	0.00540419
54	TRBV6-2*01_TRBJ1-2*01	ASSYGGRSSGYT											0.00864198
55	TRBV6-5*01_TRBJ1-1*01	ASSRQGTTEAF									0.0227611
56	TRBV6-5*01_TRBJ1-2*01	ASRLQGFGGYT			-0.0285545	-0.00353463
		ASSYRRDYGYT							-0.00147742	0.00306146
57	TRBV6-6*01 or TRBV6-6*03_TRBJ1-1*01	ASGGVDDEAF	0.0046658	0.000567289
58	TRBV7-2*01 or TRBV7-2*04_TRBJ1-5*01	ASSLGGASNQPQH			-0.0171149
59	TRBV7-2*02_TRBJ1-4*01	ASSLLGRDEKLF	0.000918996	0.00191618
60	TRBV7-8*01_TRBJ1-1*01	ASSLGGRLNTEAF				0.0125092
61	TRBV7-9*01 or TRBV7-9*02 or TRBV7-9*03_TRBJ1-1*01	ASSSGSGNEAF											-0.000437673	-0.040724
62	TRBV7-9*01 or TRBV7-9*02 or TRBV7-9*03_TRBJ1-6*01	ASSQDGTGGSPLH			-0.0347543	0.00303971
	Significant ENO1-induced T cell expansions		13	7	8	8	4	0	2	7	6	0	6	5
	Significant ENO1-induced T cell contractions		0	0	8	7	2	1	3	1	0	8	10	4
