# Supplementary material for: In pancreatic cancer patients, chemotherapy reshapes the gene expression profile and antigen receptor repertoire of T lymphocytes and enhances their effector response to tumor-associated antigens
Source: Front Immunol. 2024 Aug 8;15:1427424. doi: 10.3389/fimmu.2024.1427424 (PMC11339620; doi:10.3389/fimmu.2024.1427424)
Supplement: Supplementary file 5 [file Table_3.xlsx]

## Sheet: Foglio1
Supplementary table 3.
The two groups of PDA patient "CT effector" and "CT exhasted/regulatory" were subdivided based on the higher number of responsive TAA
If the number of T lymphocyte responses to TAA that shifted from regulatory to effectore tone were higher after CT, the patient were categorized as "CT Responder" and vice versa.
	n. of responsive TAA
Patients	BCT	ACT	Group
11	1	3	CT effector
16	2	2	CT exhausted/regulatory
20	2	1	CT exhausted/regulatory
24	1	3	CT effector
31	4	0	CT exhausted/regulatory
32	3	1	CT exhausted/regulatory
35	2	2	CT exhausted/regulatory
37	1	2	CT effector
50	1	3	CT effector
143	0	4	CT effector
